# Supplementary material for: Flow-Seq Evaluation of Translation Driven by a Set of Natural Escherichia coli 5′-UTR of Variable Length
Source: Int J Mol Sci. 2022 Oct 14;23(20):12293. doi: 10.3390/ijms232012293 (PMC9604319; doi:10.3390/ijms232012293)
Supplement: Supplementary file 1 [file ijms-23-12293-s001.zip]

Archive with 2 entries (2 files):
- SI Table S1.xlsx
- SI.pdf
